# Supplementary material for: A new species of the rare, deep-sea polychaete genus Benthoscolex from the Sea of Kumano, Japan (Annelida, Amphinomidae)
Source: Zookeys. 2018 Feb 19;(738):81–8. doi: 10.3897/zookeys.738.22927 (PMC5904400; doi:10.3897/zookeys.738.22927)
Supplement: XML Treatment for Benthoscolex [file zookeys.738.22927-treatment1.xml]

<!DOCTYPE tp:taxon-treatment
  PUBLIC "-//TaxonX//DTD Taxonomic Treatment Publishing DTD v0 20100105//EN" "tax-treatment-NSO.dtd">
<tp:taxon-treatment xmlns:tp="http://www.plazi.org/taxpub"><tp:treatment-meta><kwd-group><label>Taxon classification</label><kwd><named-content xmlns:xlink="http://www.w3.org/1999/xlink" content-type="kingdom">Animalia</named-content></kwd><kwd><named-content xmlns:xlink="http://www.w3.org/1999/xlink" content-type="order">Amphinomida</named-content></kwd><kwd><named-content xmlns:xlink="http://www.w3.org/1999/xlink" content-type="family">Amphinomidae</named-content></kwd></kwd-group><mixed-citation publication-type="journal"><person-group><name><surname>Jimi</surname><given-names>Naoto</given-names></name><name><surname>Kimura</surname><given-names>Taeko</given-names></name><name><surname>Ogawa</surname><given-names>Akito</given-names></name><name><surname>Kajihara</surname><given-names>Hiroshi</given-names></name></person-group><article-title>A new species of the rare, deep-sea polychaete genus <italic><tp:taxon-name><tp:taxon-name-part taxon-name-part-type="genus" reg="Benthoscolex">Benthoscolex</tp:taxon-name-part></tp:taxon-name></italic> from the Sea of Kumano, Japan (<tp:taxon-name><tp:taxon-name-part taxon-name-part-type="phylum">Annelida</tp:taxon-name-part></tp:taxon-name>, <tp:taxon-name><tp:taxon-name-part taxon-name-part-type="family">Amphinomidae</tp:taxon-name-part></tp:taxon-name>)</article-title><source>Zookeys</source><day>19</day><month>2</month><year>2018</year><volume>2018</volume><issue>738</issue><fpage>81</fpage><lpage>88</lpage><pub-id pub-id-type="doi">10.3897/zookeys.738.22927</pub-id></mixed-citation></tp:treatment-meta><tp:nomenclature><label>Genus</label><tp:taxon-name>
              <tp:taxon-name-part taxon-name-part-type="genus" reg="Benthoscolex">Benthoscolex</tp:taxon-name-part>
            </tp:taxon-name><tp:taxon-authority>Horst, 1912</tp:taxon-authority></tp:nomenclature><tp:treatment-sec sec-type="diagnosis" id="SECID0EMHAC"><title>Diagnosis.</title><p>Body fusiform, flat. Eyes absent. Caruncle consisting of three ridges without ornamentation. Branchiae absent at least in first five chaetigers, dendritically branched. Dorsal and ventral cirri occur singly on the notopodium and neuropodium.</p></tp:treatment-sec></tp:taxon-treatment>
