# Supplementary material for: A new species of the rare, deep-sea polychaete genus Benthoscolex from the Sea of Kumano, Japan (Annelida, Amphinomidae)
Source: Zookeys. 2018 Feb 19;(738):81–8. doi: 10.3897/zookeys.738.22927 (PMC5904400; doi:10.3897/zookeys.738.22927)
Supplement: XML Treatment for Benthoscolex seisuiae [file zookeys.738.22927-treatment2.xml]

<!DOCTYPE tp:taxon-treatment
  PUBLIC "-//TaxonX//DTD Taxonomic Treatment Publishing DTD v0 20100105//EN" "tax-treatment-NSO.dtd">
<tp:taxon-treatment xmlns:tp="http://www.plazi.org/taxpub"><tp:treatment-meta><kwd-group><label>Taxon classification</label><kwd><named-content xmlns:xlink="http://www.w3.org/1999/xlink" content-type="kingdom">Animalia</named-content></kwd><kwd><named-content xmlns:xlink="http://www.w3.org/1999/xlink" content-type="order">Amphinomida</named-content></kwd><kwd><named-content xmlns:xlink="http://www.w3.org/1999/xlink" content-type="family">Amphinomidae</named-content></kwd></kwd-group><mixed-citation publication-type="journal"><person-group><name><surname>Jimi</surname><given-names>Naoto</given-names></name><name><surname>Kimura</surname><given-names>Taeko</given-names></name><name><surname>Ogawa</surname><given-names>Akito</given-names></name><name><surname>Kajihara</surname><given-names>Hiroshi</given-names></name></person-group><article-title>A new species of the rare, deep-sea polychaete genus <italic><tp:taxon-name><tp:taxon-name-part taxon-name-part-type="genus" reg="Benthoscolex">Benthoscolex</tp:taxon-name-part></tp:taxon-name></italic> from the Sea of Kumano, Japan (<tp:taxon-name><tp:taxon-name-part taxon-name-part-type="phylum">Annelida</tp:taxon-name-part></tp:taxon-name>, <tp:taxon-name><tp:taxon-name-part taxon-name-part-type="family">Amphinomidae</tp:taxon-name-part></tp:taxon-name>)</article-title><source>Zookeys</source><day>19</day><month>2</month><year>2018</year><volume>2018</volume><issue>738</issue><fpage>81</fpage><lpage>88</lpage><pub-id pub-id-type="doi">10.3897/zookeys.738.22927</pub-id></mixed-citation></tp:treatment-meta><tp:nomenclature><tp:taxon-name>
              <tp:taxon-name-part taxon-name-part-type="genus" reg="Benthoscolex">Benthoscolex</tp:taxon-name-part>
              <tp:taxon-name-part taxon-name-part-type="species" reg="seisuiae">seisuiae</tp:taxon-name-part>
              <object-id xmlns:xlink="http://www.w3.org/1999/xlink" content-type="zoobank" xlink:type="simple">http://zoobank.org/BC2C42AA-5761-44F6-89AE-F1D2B7260BBC</object-id>
            </tp:taxon-name><tp:taxon-status xmlns:xlink="http://www.w3.org/1999/xlink" xlink:type="simple">sp. n.</tp:taxon-status><xref ref-type="fig" rid="F1">Figs 1</xref><xref ref-type="fig" rid="F2">, 2 [New Japanese name: Seisui-mitsu-one-umikemushi]</xref></tp:nomenclature><tp:treatment-sec sec-type="material" id="SECID0ECJAC"><title>Material examined.</title><p>Holotype: <named-content xmlns:xlink="http://www.w3.org/1999/xlink" content-type="dwc:institutional_code" xlink:type="simple">NSMT</named-content>-Pol H-676, 21 mm long, 5 mm wide (without chaetae, at widest chaetiger), 29 chaetigers, female, the Sea of Kumano, 487–596 m depth, 8 November 2017, collected by NJ (left parapodium of chaetiger 15 was dissected for DNA extraction). Paratypes: <named-content xmlns:xlink="http://www.w3.org/1999/xlink" content-type="dwc:institutional_code" xlink:type="simple">NSMT</named-content>-Pol P-677, two specimens, 19–28 mm long, 4–7 mm wide (without chaetae, at widest chaetiger), 29 chaetigers, female, collection data is the same as that of the holotype.</p></tp:treatment-sec><tp:treatment-sec sec-type="Sequence" id="SECID0ESJAC"><title>Sequence.</title><p>LC360809, <abbrev xmlns:xlink="http://www.w3.org/1999/xlink" xlink:title="cytochrome c oxidase subunit I" id="ABBRID0EYJAC" xlink:type="simple">COI</abbrev> gene, 507 bp, determined from holotype.</p></tp:treatment-sec><tp:treatment-sec sec-type="description" id="SECID0E3JAC"><title>Description.</title><p>Body flat, tapered in anterior and posterior regions, whitish both in life and after fixation; pair of brown longitudinal lines on ventral middle line; no pigmentation on dorsal surface (Fig. <xref ref-type="fig" rid="F1">1A</xref>). Body surface smooth.</p><fig id="F1" position="float" orientation="portrait"><label>Figure 1.</label><caption><p>
                  <italic><tp:taxon-name><tp:taxon-name-part taxon-name-part-type="genus" reg="Benthoscolex">Benthoscolex</tp:taxon-name-part> <tp:taxon-name-part taxon-name-part-type="species" reg="seisuiae">seisuiae</tp:taxon-name-part></tp:taxon-name></italic> sp. n., holotype (<named-content xmlns:xlink="http://www.w3.org/1999/xlink" content-type="dwc:institutional_code" xlink:type="simple">NSMT</named-content>-Pol H-676). <bold>A</bold> whole body, dorsal view <bold>B</bold> anterior end, dorsal view <bold>C</bold> median body, dorsal view <bold>D</bold> posterior end, dorsal view. Scale bars: 5 mm (<bold>A</bold>); 1 mm (<bold>B</bold>); 3 mm (<bold>C–D</bold>).</p></caption><graphic xmlns:xlink="http://www.w3.org/1999/xlink" xlink:href="zookeys-738-081-g001.jpg" position="float" orientation="portrait" xlink:type="simple" id="oo_186771.jpg"/></fig><p>Prostomium triangular; eyes absent. Pairs of lateral antennae and palps present, conical, smooth; palps 1.8 times as long as lateral antennae. Median antenna present, conical, as long as lateral antennae (Figs <xref ref-type="fig" rid="F1">1B</xref>, <xref ref-type="fig" rid="F2">2A</xref>). Caruncle consists of three longitudinal ridges, without ornamentation, extends to chaetigers 1–2 (depending on fixation), unattached in posterior part (Fig. <xref ref-type="fig" rid="F2">2A</xref>). Mouth composed of chaetigers 1–2. Pharynx eversible with black pigmentation.</p><p>Parapodia biramous, notopodia and neuropodia clearly separated (Fig. <xref ref-type="fig" rid="F2">2B</xref>). Dorsal and ventral cirri occur singly on notopodium and neuropodium, conical, whitish, arising from body wall, present in all chaetigers. Branchiae present on chaetiger 6 or 7 and succeeding posterior chaetigers: anterior ones simple, conical lobes; gradually increasing in number and size posteriorly (Fig. <xref ref-type="fig" rid="F1">1B, C</xref>), branched from base; filaments digitiform, 8–10 filaments per branchia in middle body chaetigers, 15–18 filaments <!--PageBreak-->per branchia in posterior chaetigers; branchiae in posterior chaetigers differ in size between specimens, but never reaching to tip of notochaetae (Fig. <xref ref-type="fig" rid="F1">1D</xref>).</p><p>Notochaetae contain three types: i) harpoon chaetae, with serrations limited to one side (Fig. <xref ref-type="fig" rid="F2">2C</xref>); ii) bifurcate chaetae with weakly serrated or non-serrated short tip (Fig. <xref ref-type="fig" rid="F2">2D</xref>); iii) bifurcate chaetae, with long serrated tip (Fig. <xref ref-type="fig" rid="F2">2E</xref>). Neurochaetae contain two types: i) bifurcate chaetae, with weakly serrated or non-serrated short tip (Fig. <xref ref-type="fig" rid="F2">2F</xref>); ii) bifurcate chaetae, with long serrated tip (Fig. <xref ref-type="fig" rid="F2">2G</xref>). Neurochaetae longer than notochaetae.</p><p>Anus opening dorsally on terminal chaetiger; anal papilla absent (Fig. <xref ref-type="fig" rid="F1">1D</xref>).</p><fig id="F2" position="float" orientation="portrait"><label>Figure 2.</label><caption><p>
                  <italic><tp:taxon-name><tp:taxon-name-part taxon-name-part-type="genus" reg="Benthoscolex">Benthoscolex</tp:taxon-name-part> <tp:taxon-name-part taxon-name-part-type="species" reg="seisuiae">seisuiae</tp:taxon-name-part></tp:taxon-name></italic> sp. n., holotype (<named-content xmlns:xlink="http://www.w3.org/1999/xlink" content-type="dwc:institutional_code" xlink:type="simple">NSMT</named-content>-Pol H-676). <bold>A</bold> anterior end, dorsal view <bold>B</bold> left parapodium of chaetiger 15, posterior view <bold>C</bold> harpoon notochaeta <bold>D</bold> bifurcate notochaeta with short tip <bold>E</bold> bifurcate notochaeta with long tip <bold>F</bold> bifurcate neurochaeta with short tip <bold>G</bold> bifurcate neurochaeta with long tip. Scale bars: 1 mm (<bold>A–B</bold>); 100 μm (<bold>C–G</bold>).</p></caption><graphic xmlns:xlink="http://www.w3.org/1999/xlink" xlink:href="zookeys-738-081-g002.jpg" position="float" orientation="portrait" xlink:type="simple" id="oo_186772.jpg"/></fig></tp:treatment-sec><tp:treatment-sec sec-type="etymology" id="SECID0E1OAC"><title>Etymology.</title><p>The species is named after the TRV <italic>Seisui-maru</italic>. The type specimens from the Sea of Kumano were collected by beam trawl gear of the ship. The specific name is a noun in the genitive case.</p></tp:treatment-sec><tp:treatment-sec sec-type="distribution" id="SECID0ECPAC"><title>Confirmed distribution.</title><p>Only known from the type locality, the Sea of Kumano, Japan, 487–596 m depth.</p></tp:treatment-sec><tp:treatment-sec sec-type="remarks" id="SECID0EHPAC"><title>Remarks.</title><p>
              <italic><tp:taxon-name><tp:taxon-name-part taxon-name-part-type="genus" reg="Benthoscolex">Benthoscolex</tp:taxon-name-part> <tp:taxon-name-part taxon-name-part-type="species" reg="seisuiae">seisuiae</tp:taxon-name-part></tp:taxon-name></italic> sp. n. can be discriminated from <italic><tp:taxon-name><tp:taxon-name-part taxon-name-part-type="genus" reg="Benthoscolex">B.</tp:taxon-name-part> <tp:taxon-name-part taxon-name-part-type="species" reg="coecus">coecus</tp:taxon-name-part></tp:taxon-name></italic> and <italic><tp:taxon-name><tp:taxon-name-part taxon-name-part-type="genus" reg="Benthoscolex">B.</tp:taxon-name-part> <tp:taxon-name-part taxon-name-part-type="species" reg="cubanus">cubanus</tp:taxon-name-part></tp:taxon-name></italic> by the following features: i) palps 1.8 times as long as lateral antennae (vs. same length as lateral antennae in <italic><tp:taxon-name><tp:taxon-name-part taxon-name-part-type="genus" reg="Benthoscolex">B.</tp:taxon-name-part> <tp:taxon-name-part taxon-name-part-type="species" reg="cubanus">cubanus</tp:taxon-name-part></tp:taxon-name></italic>; 2.0 times as long as lateral antennae in <italic><tp:taxon-name><tp:taxon-name-part taxon-name-part-type="genus" reg="Benthoscolex">B.</tp:taxon-name-part> <tp:taxon-name-part taxon-name-part-type="species" reg="coecus">coecus</tp:taxon-name-part></tp:taxon-name></italic>), and ii) branchiae do not reach to tip of notochaetae (vs. extending beyond tip of notochaetae in <italic><tp:taxon-name><tp:taxon-name-part taxon-name-part-type="genus" reg="Benthoscolex">B.</tp:taxon-name-part> <tp:taxon-name-part taxon-name-part-type="species" reg="coecus">coecus</tp:taxon-name-part></tp:taxon-name></italic>; they also do not reach to tip of notochaetae in <italic><tp:taxon-name><tp:taxon-name-part taxon-name-part-type="genus" reg="Benthoscolex">B.</tp:taxon-name-part> <tp:taxon-name-part taxon-name-part-type="species" reg="cubanus">cubanus</tp:taxon-name-part></tp:taxon-name></italic>). In addition, the tip of the bifurcate neurochaetae is reportedly serrated in <italic><tp:taxon-name><tp:taxon-name-part taxon-name-part-type="genus" reg="Benthoscolex">B.</tp:taxon-name-part> <tp:taxon-name-part taxon-name-part-type="species" reg="cubanus">cubanus</tp:taxon-name-part></tp:taxon-name></italic>, whereas it is only weakly serrated, or not serrated at all, in <italic><tp:taxon-name><tp:taxon-name-part taxon-name-part-type="genus" reg="Benthoscolex">B.</tp:taxon-name-part> <tp:taxon-name-part taxon-name-part-type="species" reg="seisuiae">seisuiae</tp:taxon-name-part></tp:taxon-name></italic> sp. n., although chaetal serration is known to be variable in <italic><tp:taxon-name><tp:taxon-name-part taxon-name-part-type="genus" reg="Eurythoe">Eurythoe</tp:taxon-name-part></tp:taxon-name></italic> (<xref ref-type="bibr" rid="B1">Barroso and Paiva 2007</xref>).</p><p>
              <italic><tp:taxon-name><tp:taxon-name-part taxon-name-part-type="genus" reg="Benthoscolex">Benthoscolex</tp:taxon-name-part> <tp:taxon-name-part taxon-name-part-type="species" reg="cubanus">cubanus</tp:taxon-name-part></tp:taxon-name></italic> is reported to be endocommensal in the body cavity of the bathyal irregular sea urchin <italic><tp:taxon-name><tp:taxon-name-part taxon-name-part-type="genus" reg="Heterobrissus">Heterobrissus</tp:taxon-name-part> <tp:taxon-name-part taxon-name-part-type="species" reg="hystrix">hystrix</tp:taxon-name-part></tp:taxon-name></italic> (A. Agassiz, 1880) (<xref ref-type="bibr" rid="B6">Hartman 1942</xref>; <xref ref-type="bibr" rid="B4">Emson et al. 1993</xref>). <italic><tp:taxon-name><tp:taxon-name-part taxon-name-part-type="genus" reg="Benthoscolex">Benthoscolex</tp:taxon-name-part> <tp:taxon-name-part taxon-name-part-type="species" reg="seisuiae">seisuiae</tp:taxon-name-part></tp:taxon-name></italic> sp. n. was collected by a beam trawl and found free living. In the same haul, 49 specimens representing five species of irregular sea urchins [<italic><tp:taxon-name><tp:taxon-name-part taxon-name-part-type="genus" reg="Brisaster">Brisaster</tp:taxon-name-part> <tp:taxon-name-part taxon-name-part-type="species" reg="latifrons">latifrons</tp:taxon-name-part></tp:taxon-name></italic> (A. Agassiz, 1898) (n = 13, <named-content xmlns:xlink="http://www.w3.org/1999/xlink" content-type="dwc:institutional_code" xlink:type="simple">NSMT</named-content> E-10723–10724), <italic><tp:taxon-name><tp:taxon-name-part taxon-name-part-type="genus" reg="Brissopsis">Brissopsis</tp:taxon-name-part> <tp:taxon-name-part taxon-name-part-type="species" reg="luzonica">luzonica</tp:taxon-name-part></tp:taxon-name></italic> (Gray, 1851) (n = 6, <named-content xmlns:xlink="http://www.w3.org/1999/xlink" content-type="dwc:institutional_code" xlink:type="simple">NSMT</named-content> E-10721–10722), <italic><tp:taxon-name><tp:taxon-name-part taxon-name-part-type="genus" reg="Brissopsis">Brissopsis</tp:taxon-name-part></tp:taxon-name></italic> sp. (n = 1, <named-content xmlns:xlink="http://www.w3.org/1999/xlink" content-type="dwc:institutional_code" xlink:type="simple">NSMT</named-content> E-10727), <italic><tp:taxon-name><tp:taxon-name-part taxon-name-part-type="genus" reg="Lovenia">Lovenia</tp:taxon-name-part> <tp:taxon-name-part taxon-name-part-type="species" reg="gregalis">gregalis</tp:taxon-name-part></tp:taxon-name></italic> Alcock, 1893 (n = 22, <named-content xmlns:xlink="http://www.w3.org/1999/xlink" content-type="dwc:institutional_code" xlink:type="simple">NSMT</named-content> E-10719–10720), <italic><tp:taxon-name><tp:taxon-name-part taxon-name-part-type="genus" reg="Schizaster">Schizaster</tp:taxon-name-part></tp:taxon-name></italic> sp. (n = 7, <named-content xmlns:xlink="http://www.w3.org/1999/xlink" content-type="dwc:institutional_code" xlink:type="simple">NSMT</named-content> E-10725–10726)] were present and some were broken in the net. However, examination of body cavity in all but one specimen (used for spe<!--PageBreak-->cies identification and photography, Fig. <xref ref-type="fig" rid="F3">3</xref>) for each species revealed no commensal <italic><tp:taxon-name><tp:taxon-name-part taxon-name-part-type="genus" reg="Benthoscolex">Benthoscolex</tp:taxon-name-part></tp:taxon-name></italic> worms (A. Ogawa pers. obs.); <italic><tp:taxon-name><tp:taxon-name-part taxon-name-part-type="genus" reg="Brissopsis">Brissopsis</tp:taxon-name-part></tp:taxon-name></italic> sp. was not examined because it was represented by only one specimen. Therefore, whether the new species is also endocommensal in sea urchins or not cannot be ascertained at the moment. Future studies are required to confirm the present observations of a free-living lifestyle in the new species.</p><fig id="F3" position="float" orientation="portrait"><label>Figure 3.</label><caption><p>Four of the five irregular sea urchin species that were contained in the same haul with <italic><tp:taxon-name><tp:taxon-name-part taxon-name-part-type="genus" reg="Benthoscolex">Benthoscolex</tp:taxon-name-part> <tp:taxon-name-part taxon-name-part-type="species" reg="seisuiae">seisuiae</tp:taxon-name-part></tp:taxon-name></italic> sp. n., aboral view. <bold>A</bold> <italic><tp:taxon-name><tp:taxon-name-part taxon-name-part-type="genus" reg="Brisaster">Brisaster</tp:taxon-name-part> <tp:taxon-name-part taxon-name-part-type="species" reg="latifrons">latifrons</tp:taxon-name-part></tp:taxon-name></italic> (A. Agassiz, 1898), <named-content xmlns:xlink="http://www.w3.org/1999/xlink" content-type="dwc:institutional_code" xlink:type="simple">NSMT</named-content> E-10723 <bold>B</bold> <italic><tp:taxon-name><tp:taxon-name-part taxon-name-part-type="genus" reg="Brissopsis">Brissopsis</tp:taxon-name-part> <tp:taxon-name-part taxon-name-part-type="species" reg="luzonica">luzonica</tp:taxon-name-part></tp:taxon-name></italic> (Gray, 1851), <named-content xmlns:xlink="http://www.w3.org/1999/xlink" content-type="dwc:institutional_code" xlink:type="simple">NSMT</named-content> E-10721 <bold>C</bold> <italic><tp:taxon-name><tp:taxon-name-part taxon-name-part-type="genus" reg="Lovenia">Lovenia</tp:taxon-name-part> <tp:taxon-name-part taxon-name-part-type="species" reg="gregalis">gregalis</tp:taxon-name-part></tp:taxon-name></italic> Alcock, 1893, <named-content xmlns:xlink="http://www.w3.org/1999/xlink" content-type="dwc:institutional_code" xlink:type="simple">NSMT</named-content> E-10719 <bold>D</bold> <italic><tp:taxon-name><tp:taxon-name-part taxon-name-part-type="genus" reg="Schizaster">Schizaster</tp:taxon-name-part></tp:taxon-name></italic> sp., <named-content xmlns:xlink="http://www.w3.org/1999/xlink" content-type="dwc:institutional_code" xlink:type="simple">NSMT</named-content> E-10725. Scale bars 1 cm.</p></caption><graphic xmlns:xlink="http://www.w3.org/1999/xlink" xlink:href="zookeys-738-081-g003.jpg" position="float" orientation="portrait" xlink:type="simple" id="oo_186773.jpg"/></fig><!--PageBreak--></tp:treatment-sec><ref-list><ref id="B1"><mixed-citation xmlns:xlink="http://www.w3.org/1999/xlink" xlink:type="simple">
          <person-group><name name-style="western"><surname>Barroso</surname><given-names>R</given-names></name><name name-style="western"><surname>Paiva</surname><given-names>PC</given-names></name></person-group> (<year>2007</year>) <article-title><tp:taxon-name><tp:taxon-name-part taxon-name-part-type="family">Amphinomidae</tp:taxon-name-part></tp:taxon-name> (<tp:taxon-name><tp:taxon-name-part taxon-name-part-type="phylum">Annelida</tp:taxon-name-part></tp:taxon-name>: <tp:taxon-name><tp:taxon-name-part taxon-name-part-type="class">Polychaeta</tp:taxon-name-part></tp:taxon-name>) from Rocas Atoll, northeastern Brazil.</article-title> <source>Arquivos do Museu Nacional, Rio de Janeiro</source> <volume>65</volume>(<issue>3</issue>): <fpage>357</fpage>–<lpage>362</lpage>.</mixed-citation></ref><ref id="B6"><mixed-citation xmlns:xlink="http://www.w3.org/1999/xlink" xlink:type="simple">
          <person-group><name name-style="western"><surname>Hartman</surname><given-names>O</given-names></name></person-group> (<year>1942</year>) <article-title>Report on the Scientific Results of the Atlantis Expeditions to the West Indies under the joint auspices of the University of Havana and Harvard University. The Polychaetous <tp:taxon-name><tp:taxon-name-part taxon-name-part-type="phylum">Annelida</tp:taxon-name-part></tp:taxon-name>.</article-title> <source>Memorias de la Sociedad Cubana de Historia Natural</source> <volume>16</volume>(<issue>2</issue>): <fpage>89</fpage>–<lpage>104</lpage>.</mixed-citation></ref><ref id="B4"><mixed-citation xmlns:xlink="http://www.w3.org/1999/xlink" xlink:type="simple">
          <person-group><name name-style="western"><surname>Emson</surname><given-names>RH</given-names></name><name name-style="western"><surname>Young</surname><given-names>CM</given-names></name><name name-style="western"><surname>Paterson</surname><given-names>GLJ</given-names></name></person-group> (<year>1993</year>) <article-title>A fire worm with a sheltered life: studies of <italic><tp:taxon-name><tp:taxon-name-part taxon-name-part-type="genus">Benthoscolex</tp:taxon-name-part> <tp:taxon-name-part taxon-name-part-type="species">cubanus</tp:taxon-name-part></tp:taxon-name></italic> Hartman (<tp:taxon-name><tp:taxon-name-part taxon-name-part-type="family">Amphinomidae</tp:taxon-name-part></tp:taxon-name>), an internal associate of the bathyal sea-urchin <italic><tp:taxon-name><tp:taxon-name-part taxon-name-part-type="genus">Archeopneustes</tp:taxon-name-part> <tp:taxon-name-part taxon-name-part-type="species">hystrix</tp:taxon-name-part></tp:taxon-name></italic> (A. Agassiz, 1880).</article-title> <source>Journal of Natural History</source> <volume>27</volume>: <fpage>1013</fpage>–<lpage>1028</lpage>. <ext-link xlink:type="simple" ext-link-type="doi" xlink:href="10.1080/00222939300770641">https://doi.org/10.1080/00222939300770641</ext-link></mixed-citation></ref></ref-list></tp:taxon-treatment>
